# Supplementary material for: School-Based Interventions to Support Healthy Indoor and Outdoor Environments for Children: A Systematic Review
Source: Int J Environ Res Public Health. 2023 Jan 18;20(3):1746. doi: 10.3390/ijerph20031746 (PMC9914556; doi:10.3390/ijerph20031746)
Supplement: Supplementary file 1 [file ijerph-20-01746-s001.zip]

Archive with 4 entries (4 files):
- Supplementary Material S1 full search strategy for all databases.pdf
- Supplementary Material S2 studies description.pdf
- Supplementary Material S3 TiDIER description of included studies.pdf
- Supplementary Material S4 risk of bias and study quality tool for intervention studies.pdf
